# Supplementary material for: A comparative analysis of the mobility of 45 proteins in the synaptic bouton
Source: EMBO J. 2020 Jul 6;39(16):e104596. doi: 10.15252/embj.2020104596 (PMC7429486; doi:10.15252/embj.2020104596)
Supplement: Supplementary file 2 — Table EV1 [file EMBJ-39-e104596-s002.xlsx]

## Sheet: Verifications
Tagged protein	Score*	Example publications	Comments		* Verification score based on published data on GFP-tagged protein localization and function. The score is assigned as follows, from 0 (no previous tests) to 5 (the tagged protein can replace functionally the endogenous protein in vivo): 0) The tagged protein has not been tested before. Does not apply to any of the proteins we used. 1) The correct protein localization upon tagging is verified, bu…
β-actin	3	Ballestrem et al., 1998; Choidas et al., 1998; Sankaranarayanan et al., 2003	Localization and functional incorporation in actin structures has been verified in mammalian cell cultures; validation in synapses as well.
α-SNAP	3	Barszczewski et al., 2008; Miao et al., 2013	Functional recruitment verified in living neuroendocrine cell line (PC12).
α-synuclein	3	Hansen et al., 2013; McLean et al., 2001; Price et al., 2016; Spinelli et al., 2014	Numerous cell models, and also mouse models expressing GFP-tagged α-synuclein. They reproduce the expected behavior of the protein.
Amphiphysin	3	Hayer et al., 2016; Meier et al., 2005; Nakanishi et al., 2008	Accumulation of the tagged protein was observed at endocytosis sites, suggesting normal function. Curvature sensing is apparent also in tagged BAR domains.
AP180	2	Stavrou and O’Halloran, 2006; Zhao et al., 2010	Recruitment to endocytotic structures in various cell types.
AP2a	4	Motley et al., 2006; Rappoport and Simon, 2008; Rappoport et al., 2003	GFP-tagging at the C-terminus blocks endocytosis. The N-terminus tagging is not deleterious to function, and can rescue endocytosis in cells in which the wild-type protein is depleted.
Calmodulin	4	Partridge, 2015; Truong et al., 2001	Protein resistant to tagging, and which has been used as a basis for genetically-encoded calcium indicators for many years. Multiple in vivo tagged models also exist.
Clathrin light chain	3	Mueller et al., 2004; Hoffmann et al., 2010 and further references therein	Verification of both clathrin coat formation and endocytosis in mammalian cells. GFP-tagged clathrin light chain (albeit typically the light chain A) has been used for more than a decade in synaptic work, showing the expected dynamics.		References: 1. Choidas, A. et al. The suitability and application of a GFP-actin fusion protein for long-term imaging of the organization and dynamics of the cytoskeleton in mammalian cells. Eur. J. Cell Biol. 77, 81–90 (1998). 2. Ballestrem, C., Wehrle-Haller, B. & Imhof, B. Actin dynamics in living mammalian cells. J. Cell Sci. 111 ( Pt 12), 1649–1658 (1998). 3. Sankaranarayanan, S., Atluri, P.…
Complexin 1	5	Snead et al., 2014; Wragg et al., 2015	GFP-complexin rescues complexin deletion in C. elegans. Complexin 1-GFP behaves as expected in neuronal cell cultures (dispersion upon heavy synaptic release, and no dispersion if release is blocked).
Complexin 2	5	An et al., 2010; Snead et al., 2014	GFP-complexin rescues complexin deletion in C. elegans. Complexin 2-GFP shows the expected dynamics at the sites of single dense-core vesicle fusion in a neuroendocrine cell line (PC12).
CSP	2	Greaves and Chamberlain, 2006; Greaves et al., 2012	Localization to dense-core vesicles in a neuroendocrine cell line (PC12), as expected.
Doc2a	2	Groffen et al., 2006	Localization in relation to calcium and neuronal stimulation demonstrated in neurons.
Dynamin 1	2	Song et al., 2004; Taylor et al., 2011	Both GFP-dynamin and mCherry-dynamin shown to be recruited correctly to endocytosis sites.
Endophilin A1	3	Murdoch et al., 2016; Schuske et al., 2003; Yang et al., 2015	Localization of tagged molecules (mCherry, EGFP) verified in neurons, non-neuronal cells, and C. elegans.
Epsin1	2	Chen and Zhuang, 2008; Kyung et al., 2016	Localization to endocytotic structures demonstrated in mammalian cell cultures; normal expression and distribution in neurons also demonstrated with Epsin1-mKate2.
Hsc70	2	Dastoor and Dreyer, 2000	Demonstration of active changes in localization, upon cell stress, mimicking the changes in normal protein, in mammalian cell culture.
Intersectin 1-L	2	Henne et al., 2010; Makhoul et al., 2019	Localization to endocytotic structures demonstrated in mammalian cell cultures
Munc13	5	Ashery et al., 1999; Kalla et al., 2006	Multiple articles on cell cultures, and normal mice expressing Munc13-1-EYFP in the locus of the protein.
Munc18	4	Kasula et al., 2016; Martin et al., 2013	Munc18-GFP rescues function in neuroendocrine cell line (PC12) depleted of the wild-type protein. Other constructs (for example with mEos) are also functional.
NSF	3	Dalal et al., 2004; Zhao et al., 2010a	Localization and activity (versus dominant negative effects of mutants) verified in non-neuronal cells.
PIP5KIγ	4	Wang et al., 2008, 2013	Functional rescue of knock-out cells via GFP-tagged protein, in mammalian cell culture
Rab3a	2	Encarnação et al., 2016; Pavlos et al., 2010	Functional localization on vesicular structures and in cultures verified in neurons and other mammalian cells.
Rab5a	3	Bethani et al., 2007; Hoopmann et al., 2010; Pavlos et al., 2010	Functional localization and dysfunction, using specific mutations, have been verified over multiple publications, typically in mammalian cell cultures. Localization has been analyzed in neurons as well.
Rab7a	2	Choudhury et al., 2002; Rowland et al., 2014	Localization and presence on active organelles verified in non-neuronal cells.
SCAMP1	1	Castle and Castle, 2005; The present work	Localization and presence on the appropriate organelles verified in non-neuronal cells; synaptic presence verified in the present work.
Septin5	2	Dagdas et al., 2012; O’Neill and Clark, 2016; Su et al., 2013	Localization of GFP-tagged variant apparently normal from plants to Drosophila. As it is a cytoskeletal element, the localization implies at least a good degree of function.
SNAP23	1	Takuma et al., 2002; Weber et al., 2017	Normal targeting to the plasma membrane in mammalian cell cultures, including a neuroendocrine cell line (PC12).
SNAP25	3	An and Almers, 2004; Halemani et al., 2010; Rickman et al., 2010	Normal targeting and function tested mainly in neuroendocrine cell lines (PC12).
SNAP29	1	Itakura et al., 2012; Wesolowski et al., 2012	Normal targeting to the plasma membrane in mammalian cell cultures
SV2B	4	Nowack et al., 2010	GFP-tagged proteins rescue the functional phenotype of knock-out neurons
Synapsin1A	3	Gitler et al., 2004; Orenbuch et al., 2012	Normal targeting to synaptic vesicle clusters, and the expected functional effects in synapsin knock-out neurons.
Synaptogyrin	2	Stevens et al., 2012; Zhao and Nonet, 2001; the present work	Normal targeting in cultured neurons, in C. elegans, and in Drosophila.
Synaptophysin	2	Granseth et al., 2006; Truckenbrodt et al., 2018	Normal targeting in cultured neurons, and extensive use as a sensor for neuronal and synaptic function. Other tagging possibilities, including SNAP25 segments attached to the protein, still allow it to target properly.
Synaptotagmin1	2	Dean et al., 2012; Opazo et al., 2010	Normal targeting to synaptic vesicles, and use as a sensor for synaptic function. Overexpression induces increased expression on the plasma membrane, same as for other such constructs (e.g. synaptophysin, synaptobrevin).
Synaptotagmin7	2	Dean et al., 2012	Normal targeting to axons, where it reveals exocytosis.
Syndapin1	5	Dharmalingam et al., 2009; Quan et al., 2012; Sherlekar and Rikhy, 2016	Normal targeting in neurons, and clear functional effects upon overexpression. GFP-tagged variant rescues knock-out function in Drosophila.
Syntaxin1A	3	Barg et al., 2010; Knowles et al., 2010; Ribrault et al., 2011	Normal targeting and functional organization tested mainly in neuroendocrine cell lines (PC12), but also in neurons and synapses.
Syntaxin16	2	Chun et al., 2008; Garafalo et al., 2015	Normal targeting in C. elegans, where it is used as a compartment marker. Endosomal targeting in axons shown in the current study.
α-Tubulin	3	Samora and McAinsh, 2011; Tulu et al., 2003	Integration in normal tubulin filaments. Also used as a tool to study dynamics, using photo-activatable GFP.
VAMP1	3	Meng et al., 2016; Rodepeter et al., 2017	Normal targeting and function tested in neurons, and also in non-neuronal cells.
VAMP2	4	Miesenböck et al., 1998; Sinha et al., 2011	Normal targeting in neurons, and rescue of function in knock-out neurons.
VAMP4	1	Nicholson-Fish et al., 2015; Tran et al., 2007	Normal targeting tested in neurons, and also in non-neuronal cells.
vATPase	2	Bodzęta et al., 2017	Normal targeting to synaptic boutons tested in neurons.
vGlut1	5	Herzog et al., 2011; Wilson et al., 2005; the present work	Normal targeting to synaptic boutons tested in culture. Replacement of the endogenous protein in living mice.
Vti1a-β	3	Hoopmann et al., 2010; Ramirez et al., 2012	Normal targeting and function in neurons, including use as a sensor for exocytosis.

## Sheet: Legend
A summary of previously published verifications of localizations and functional involvement of proteins used in this study fused to fluorescent reporters.
