# Supplementary material for: A comparative analysis of the mobility of 45 proteins in the synaptic bouton
Source: EMBO J. 2020 Jul 6;39(16):e104596. doi: 10.15252/embj.2020104596 (PMC7429486; doi:10.15252/embj.2020104596)
Supplement: Supplementary file 3 — Table EV2 [file EMBJ-39-e104596-s003.xlsx]

## Sheet: Summary
Protein	MW, Da	membrane	Time constant in axon ± SEM (s)	Immobile fraction in axon ± SEM (%)	Time constant in synapse ± SEM (s)	Immobile fraction in synapse ± SEM (%)	Diffusion coefficient in axon ± SEM (um^2/s)	Diffusion coefficient in synapse ± SEM (um^2/s)	Diffusion coefficient in SV cluster ± SEM (um^2/s)	Concentration in axon (uM)	Concentration in synapse, outsice the vesicle cluster (uM)	Concentrtion in the synaptic vesicle cluster (uM)	Fold enrichment in the synapse over the axon	Fold enrichment in the SV cluster over the axon	Fold enrichment in the SV cluster over the rest of the synapse
Actin	42000	0	1.36 ± 0.11	28.39 ± 4.59	6.35 ± 0.78	13.19 ± 8.88	6.5 ± 0.605	3.35 ± 0.2081	0.5 ± 0.0286	2.4321	6.5423	319.911	2.6899	131.537	48.8991
alpha-SNAP	33193	0	2.39 ± 0.45	9.71 ± 5.66	5.24 ± 0.47	6.02 ± 4.26	2.97 ± 0.0029	2.19 ± 0.0041	0.44 ± 0.0231	0.2939	0.439	15.5198	1.4935	52.8064	35.3538
alpha-synuclein	14460	0	2.4 ± 0.41	18.9 ± 4.3	6.06 ± 0.72	26.74 ± 4.27	2.96 ± 0.0014	2.18 ± 0.0047	0.37 ± 0.0164	0.8428	1.1896	44.2194	1.4115	52.4673	37.1708
Amphiphysin	74878	0	3.21 ± 0.26	18.62 ± 5.76	6.76 ± 0.42	22.93 ± 6.17	2.97 ± 0.0014	2.16 ± 0.0047	0.32 ± 0.0164	0.2748	0.4133	16.4272	1.5039	59.7787	39.7483
AP180	93519	0	1.81 ± 0.21	29.24 ± 4.81	4.5 ± 0.34	7.06 ± 3.68	2.96 ± 0.0087	2.23 ± 0.0146	0.53 ± 0.0502	1.7446	1.7118	45.7765	0.9812	26.239	26.7419
AP2	104045	0	2.16 ± 0.17	16.48 ± 3.86	3.55 ± 0.25	7.98 ± 6.05	2.13 ± 0.0076	2.28 ± 0.0008	2.02 ± 0.002	0.8118	1.8175	26.1955	2.2387	32.2684	14.413
Calmodulin	16838	0	2.67 ± 0.25	13.42 ± 2.76	3.04 ± 0.23	20.42 ± 4.82	1.46 ± 0.0077	1.64 ± 0.0004	1.47 ± 0.0019	6.4083	9.1578	72.1691	1.4291	11.2618	7.8806
Clathrin light chain	26981	0	1.6 ± 0.16	23.68 ± 5.29	3.39 ± 0.26	16.41 ± 6.7	2.15 ± 0.3833	2.27 ± 0.2133	2.02 ± 0.1852	2.2688	4.0912	46.015	1.8032	20.2816	11.2473
Complexin1	15122	0	2.63 ± 0.39	19.24 ± 5.95	3.7 ± 0.39	23.56 ± 2.89	2.05 ± 0.0246	1.77 ± 0.1673	0.54 ± 0.4927	0.4435	0.8454	16.2338	1.9062	36.6038	19.2016
Complexin2	15394	0	4.03 ± 0.53	0.88 ± 6.22	5 ± 0.39	15.44 ± 3.25	2.04 ± 0.0169	1.71 ± 0.0035	0.34 ± 0.0172	0.2949	0.4548	15.2908	1.5422	51.8508	33.6245
CSP	22101	0	2.86 ± 0.33	22.99 ± 4.59	8.44 ± 0.9	22.05 ± 12.67	4.37 ± 0.4558	2.69 ± 0.1889	0.29 ± 0.021	0.0934	0.2431	13.8461	2.6026	148.245	56.9559
Doc2a	44590	0	1.64 ± 0.08	21.92 ± 2.91	5.47 ± 0.52	21 ± 2.55	4.48 ± 0.0245	2.81 ± 0.0146	0.56 ± 0.0272	0.996	1.6468	48.5574	1.6535	48.7524	29.4854
Dynamin	97295	0	2.5 ± 0.33	2.32 ± 5.34	10.75 ± 1.2	21.01 ± 10.14	6.09 ± 0.4445	3.24 ± 0.1896	0.24 ± 0.0125	0.2007	0.4107	35.2974	2.0469	175.871	85.9398
Endophilin	39899	0	2.51 ± 0.21	9.87 ± 2.53	4.28 ± 0.28	17.97 ± 3.68	2.05 ± 0.302	1.77 ± 0.1522	0.54 ± 0.001	0.8313	1.5845	30.4262	1.9061	36.6007	19.2023
Epsin	60158	0	2.63 ± 0.31	24.51 ± 4.89	6.77 ± 0.52	17.65 ± 5.35	2.97 ± 0.0014	2.16 ± 0.0047	0.32 ± 0.0164	0.0134	0.03	1.3127	2.2386	97.9627	43.8152
Hsc70	70871	0	2.62 ± 0.28	14.69 ± 4.29	2.91 ± 0.24	24.41 ± 3	1.46 ± 0.0059	1.64 ± 0.0014	1.47 ± 0.0005	6.0839	8.6947	68.5166	1.4291	11.262	7.8803
Intersectin 1-L (ITSN)	194200	0	1.89 ± 0.22	26.13 ± 7.25	9.52 ± 0.88	40.72 ± 7.23	6.09 ± 0.6474	3.24 ± 0.2055	0.24 ± 0.0141	0.2671	0.5228	46.9818	1.9573	175.896	89.8729
mEGFP	27000	0	1.93 ± 0.11	20.46 ± 2.31	2.08 ± 0.07	18.14 ± 1.64	19.25 ± 4.7687	9.31 ± 1.7503	9.14 ± 1.7257
membrane mEGFP	27000	1	2.29 ± 0.29	33.98 ± 3.88	4.84 ± 0.41	26.86 ± 4.53	0.41 ± 0.0387	0.47 ± 0.0511
Munc13	196356	0	1.52 ± 0.11	21.9 ± 2.4	3.95 ± 0.27	4.64 ± 4.88	2.98 ± 0.0087	2.27 ± 0.0146	0.68 ± 0.0502	0.5431	0.9667	18.5927	1.7802	34.2344	19.2328
Munc18	67569	0	2.37 ± 0.33	21.49 ± 4.41	4.65 ± 0.24	18.23 ± 1.54	2.96 ± 0.0047	2.23 ± 0.0133	0.53 ± 0.0305	1.986	1.9487	52.1105	0.9812	26.2389	26.7418
NSF	82652	0	1.69 ± 0.24	27.67 ± 5.49	3.39 ± 0.33	42.48 ± 3.99	2.15 ± 0.0076	2.27 ± 0.0008	2.02 ± 0.002	2.025	3.6516	41.0705	1.8032	20.2817	11.2473
PIP5KIgamma	75594	0	3.76 ± 0.63	32.75 ± 5.12	7.15 ± 0.55	16.15 ± 5.97	3 ± 0.0111	2.12 ± 0.013	0.23 ± 0.0308	0.0739	0.1459	6.6167	1.975	89.5359	45.3367
Rab3a	24970	0	3.24 ± 0.32	8.3 ± 3.78	3.99 ± 0.31	14.3 ± 3.58	2.05 ± 0.0266	1.77 ± 0.0128	0.54 ± 0.0399	6.2062	11.8298	227.155	1.9061	36.6013	19.202
Rab5a	23625	0	1.53 ± 0.12	21.48 ± 3.45	3.81 ± 0.23	8.22 ± 2.3	2.98 ± 0.1048	2.27 ± 0.213	0.68 ± 0.6308	0.2218	0.3948	7.5941	1.7801	34.2385	19.233
Rab7a	23504	0	1.73 ± 0.17	24.82 ± 3.71	3.9 ± 0.33	3.26 ± 4.67	2.98 ± 0.2862	2.27 ± 0.0005	0.68 ± 0.4435	1.5603	2.7776	53.4207	1.7801	34.2375	19.233
SCAMP1	37999	1			12.56 ± 1.76	57.62 ± 6.92	0.3 ± 0.012	0.34 ± 0.0141
Septin5	42852	0	2.72 ± 0.34	21.18 ± 4.77	4.39 ± 0.33	21.22 ± 4.87	2.05 ± 0.0266	1.77 ± 0.0128	0.54 ± 0.0399	0.5684	1.0835	20.8057	1.9061	36.604	19.2022
SNAP23	23235	1	2.78 ± 0.22	16.57 ± 4.47	3.53 ± 0.23	25.56 ± 3.09	0.42 ± 0.0442	0.49 ± 0.0606
SNAP25	23315	1	1.88 ± 0.16	17.89 ± 3.31	4.38 ± 0.23	19.48 ± 3.39	0.42 ± 0.0285	0.5 ± 0.0413
SNAP29	29071	1	3.64 ± 0.31	6.57 ± 4.5	5.4 ± 0.31	10.63 ± 3.28	0.24 ± 0.0264	0.27 ± 0.0285
SV2B	77502	1	6.84 ± 1.44	28.67 ± 10.32	17.35 ± 2.88	75.35 ± 5.18	0.01 ± 0.0414	0.05 ± 0.0341
Synapsin	73988	0	5.83 ± 1.02	19.74 ± 8.69	13.37 ± 1.19	23.5 ± 8.83	4.4 ± 0.4837	2.65 ± 0.1855	0.15 ± 0.0103	0.5739	2.7405	367.11	4.7752	639.677	133.956
Synaptogyrin	25669	1			33.65 ± 4.19	65.35 ± 6.54	0.19 ± 0.0145	0.21 ± 0.0152
Synaptophysin	33311	1	3.08 ± 0.63	22.25 ± 7.2	24.6 ± 3.53	72.58 ± 2.98	0.19 ± 0.0145	0.21 ± 0.0152
Synaptotagmin1	47399	1	6.47 ± 0.96	6.77 ± 7.34	25.36 ± 3.27	29.66 ± 13.46	0.08 ± 0.021	0.11 ± 0.0194
Synaptotagmin7	45482	1	2.65 ± 0.29	19.51 ± 2.66	5.9 ± 0.39	8.21 ± 5.15	0.35 ± 0.069	0.39 ± 0.0834
Syndapin	50449	0	2 ± 0.13	28.1 ± 2.77	5.3 ± 0.35	16.16 ± 3.59	2.97 ± 0.5268	2.19 ± 0.1903	0.44 ± 0.0104	0.8176	1.2211	43.1729	1.4935	52.8044	35.3544
Syntaxin1	33067	1	3.41 ± 0.2	11.94 ± 4.61	6.56 ± 0.42	12.65 ± 4.07	0.21 ± 0.0145	0.24 ± 0.0152
Syntaxin16	35441	1	3.41 ± 0.26	2.39 ± 5.15	12.62 ± 1.07	9.14 ± 6.72	0.26 ± 0.012	0.29 ± 0.0141
Tubulin	50000	0	7.04 ± 1.89	45.47 ± 11.49	10.61 ± 0.93	35.22 ± 6.39	2.97 ± 0.3002	2.09 ± 0.1445	0.16 ± 0.0076	1.7606	2.5278	177.627	1.4358	100.89	70.2692
VAMP1	12797	1	3.38 ± 0.25	9.68 ± 3.64	13.63 ± 1	32.24 ± 4.38	0.29 ± 0.012	0.32 ± 0.0141
VAMP2	12691	1	2.64 ± 0.2	-11.94 ± 7.29	5.52 ± 0.45	41.67 ± 4.06	0.37 ± 0.0649	0.42 ± 0.0783
VAMP4	16353	1	14.74 ± 3.9	1.61 ± 16.3	4.71 ± 0.46	51.37 ± 5.67	0.36 ± 0.0442	0.41 ± 0.0606
vATPase	95657	1	3.12 ± 0.7	20.97 ± 5.89	13.56 ± 1.98	54.98 ± 4.55	0.33 ± 0.0442	0.37 ± 0.0606
vGluT	61665	1			23.52 ± 3.19	63.24 ± 4.86	0.19 ± 0.0145	0.21 ± 0.0152
Vti1a-beta	26043	1	4.52 ± 0.95	11.82 ± 8.77	21.24 ± 4.32	38.27 ± 7.11	0.11 ± 0.021	0.13 ± 0.0194

## Sheet: Legend
The table summarizes the FRAP parameters presented in Appendix Fig. S3, in the form of means ± SEM and various values estimated from simulations.
