# Supplementary material for: A comparative analysis of the mobility of 45 proteins in the synaptic bouton
Source: EMBO J. 2020 Jul 6;39(16):e104596. doi: 10.15252/embj.2020104596 (PMC7429486; doi:10.15252/embj.2020104596)
Supplement: Supplementary file 4 — Movie EV1 [file EMBJ-39-e104596-s004.zip › Movie EV1/Movie EV1 legend.txt]

Movie EV1. A view of soluble proteins movement in the synapse. 
All measured soluble proteins are shown according to the color and shape code from Appendix Fig. S22. Protein copy numbers are preserved according to in vivo estimates (Richter et al., 2018). Each molecule follows one of the trajectories from the model that reproduced best the FRAP behavior of the respective protein type. Rotational movement of individual molecules is generated randomly, for visualization purposes, and does not account for protein-protein interaction sites. Movement of synaptic vesicles is not allowed, as it is very limited on this time scale. We do not model here any interactions between the molecules, as we focus only on the average mobility of each molecule.
