# Supplementary material for: A comparative analysis of the mobility of 45 proteins in the synaptic bouton
Source: EMBO J. 2020 Jul 6;39(16):e104596. doi: 10.15252/embj.2020104596 (PMC7429486; doi:10.15252/embj.2020104596)
Supplement: Supplementary file 5 — Movie EV2 [file EMBJ-39-e104596-s005.zip › Movie EV2/Movie EV2 legend.txt]

Movie EV2. A view of membrane proteins movement in the synapse. 
Same as Movie EV1, but for membrane proteins. Only protein movement in the plasma membrane is shown; proteins found in synaptic vesicles are shown in grayscale. The plasma membrane itself is not shown (it is transparent).
