# Supplementary material for: A comparative analysis of the mobility of 45 proteins in the synaptic bouton
Source: EMBO J. 2020 Jul 6;39(16):e104596. doi: 10.15252/embj.2020104596 (PMC7429486; doi:10.15252/embj.2020104596)
Supplement: Supplementary file 6 — Movie EV3 [file EMBJ-39-e104596-s006.zip]

Archive with 3 entries (2 files):
- Movie EV3/
- Movie EV3/EMBOJ-2020-104596R1-Movie_S3.mp4
- Movie EV3/Movie EV3 legend.txt
