# Supplementary material for: A comparative analysis of the mobility of 45 proteins in the synaptic bouton
Source: EMBO J. 2020 Jul 6;39(16):e104596. doi: 10.15252/embj.2020104596 (PMC7429486; doi:10.15252/embj.2020104596)
Supplement: Supplementary file 6 — Movie EV3 [file EMBJ-39-e104596-s006.zip › Movie EV3/Movie EV3 legend.txt]

Movie EV3. Molecular exchange within the synapse. Soluble roteins in a synapse region of 1.5 µm in width are shown initially colored in magenta (in the left half) or in green (in the right half). The molecules are then allowed to intermix, while maintaining their initial color.
