# Supplementary material for: A comparative analysis of the mobility of 45 proteins in the synaptic bouton
Source: EMBO J. 2020 Jul 6;39(16):e104596. doi: 10.15252/embj.2020104596 (PMC7429486; doi:10.15252/embj.2020104596)
Supplement: Supplementary file 7 — Movie EV4 [file EMBJ-39-e104596-s007.zip › Movie EV4/Movie EV4 legend.txt]

Movie EV4. Molecular exchange within the synapse.
Membrane proteins in a synapse region of 1.5 µm in width are shown initially colored in magenta (in the left half) or in green (in the right half). The molecules are then allowed to intermix, while maintaining their initial color. 
